# Supplementary material for: Molecular Epidemiology of Acinetobacter calcoaceticus-Acinetobacter baumannii Complex Isolated From Children at the Hospital Infantil de México Federico Gómez
Source: Front Microbiol. 2020 Oct 15;11:576673. doi: 10.3389/fmicb.2020.576673 (PMC7593844; doi:10.3389/fmicb.2020.576673)
Supplement: Supplementary file 2 [file Table_2.xlsx]

## Sheet: Supplementary Table 2
	Year of isolation
ANTIBIOTIC	2015	2016	2017	N	X2	P valor
Piperacillin	33	21	32	86	1.36	p>0.05
Ampicillin/Sulbactam	11	9	11	31	1.09	p>0.05
4a Cefepime	10	11	16	37	2.32	p>0.05
3a Ceftriaxone	28	20	29	77	0.51	p>0.05
Imipenem	10	8	16	34	4.15	p<0.05
Gentamicin	2	4	7	13	66.39	p<0.05
Ciprofloxacin	10	8	18	36	4.244	p<0.06
Trimetoprim/Sulfamethoxazole	10	8	5	23	3.86	p<0.05
Tigecyclina	0	6	22	28	30.066	p<0.05
Critical value=3.84
α=0.05
	Year of isolation
Profile of resistance	2015	2016	2017	N	X2	P valor
R	21	10	8	39	5.77	p<0.05
MDR	10	9	20	39	3.94	p<0.05
XDR	2	3	5	10	1.25	p>0.05
Σ	33	22	33
